# Supplementary material for: Obstetric Outcomes in Women on Lithium: A Systematic Review and Meta-Analysis
Source: J Clin Med. 2024 Aug 18;13(16):4872. doi: 10.3390/jcm13164872 (PMC11355283; doi:10.3390/jcm13164872)
Supplement: Supplementary file 1 [file jcm-13-04872-s001.zip]

Archive with 1 entries (1 files):
- jcm-3148582-supplementary.pdf
